# Supplementary material for: Alterations of Endogenous Hormones, Antioxidant Metabolism, and Aquaporin Gene Expression in Relation to γ-Aminobutyric Acid-Regulated Thermotolerance in White Clover
Source: Antioxidants (Basel). 2021 Jul 8;10(7):1099. doi: 10.3390/antiox10071099 (PMC8301151; doi:10.3390/antiox10071099)
Supplement: Supplementary file 1 [file antioxidants-10-01099-s001.zip]

Archive with 1 entries (1 files):
- antioxidants-1277846-supplementary.pdf
